# Supplementary material for: Improvement of Nanostructured Polythiophene Film Uniformity Using a Cruciform Electrode and Substrate Rotation in Atmospheric Pressure Plasma Polymerization
Source: Nanomaterials (Basel). 2021 Dec 23;12(1):32. doi: 10.3390/nano12010032 (PMC8746814; doi:10.3390/nano12010032)
Supplement: Supplementary file 1 [file nanomaterials-12-00032-s001.zip]

Archive with 1 entries (1 files):
- nanomaterials-1466996-supplementary.pdf
